# Supplementary material for: Estimation of spatial demographic maps from polymorphism data using a neural network
Source: Mol Ecol Resour. Author manuscript; Available in PMC 2025 Jul 20. (PMC12276964; doi:10.1111/1755-0998.14005)
Supplement: supplement [file NIHMS2092588-supplement-supplement.zip]

Archive with 15 entries (15 files):
- output_1.png
- output_2.png
- output_3.png
- output_4.png
- output_5.png
- prior_correction.pdf
- pump_up_the_jams.pdf
- Supplemental_Information.pdf
- wolf_1.png
- wolf_2.png
- wolf_3.png
- wolf_4.png
- wolf_5.png
- wolf_feems.pdf
- wolf_train.pdf
